# Supplementary material for: In Silico Tools to Extract the Drug Design Information Content of Degradation Data: The Case of PROTACs Targeting the Androgen Receptor
Source: Molecules. 2023 Jan 26;28(3):1206. doi: 10.3390/molecules28031206 (PMC9919651; doi:10.3390/molecules28031206)
Supplement: Supplementary file 1 [file molecules-28-01206-s001.zip]

Archive with 1 entries (1 files):
- molecules-2130351-supplementary.pdf
